# Supplementary material for: CRISPR-Cas Controls Cryptic Prophages
Source: Int J Mol Sci. 2022 Dec 19;23(24):16195. doi: 10.3390/ijms232416195 (PMC9782134; doi:10.3390/ijms232416195)
Supplement: Supplementary file 1 [file ijms-23-16195-s001.zip]

Archive with 1 entries (1 files):
- ijms-2110203-supplementary.pdf
